# Supplementary material for: High Throughput Analysis Reveals Changes in Gut Microbiota and Specific Fecal Metabolomic Signature in Hematopoietic Stem Cell Transplant Patients
Source: Microorganisms. 2021 Aug 31;9(9):1845. doi: 10.3390/microorganisms9091845 (PMC8469814; doi:10.3390/microorganisms9091845)
Supplement: Supplementary file 1 [file microorganisms-09-01845-s001.zip]

Archive with 1 entries (1 files):
- microorganisms-1249887-supplementary.pdf
